# Supplementary material for: Distinct receptor binding domain IgG thresholds predict protective host immunity across SARS-CoV-2 variants and time
Source: Nat Commun. 2023 Nov 2;14:7015. doi: 10.1038/s41467-023-42717-1 (PMC10622572; doi:10.1038/s41467-023-42717-1)
Supplement: Supplementary file 4 — Source Data [file 41467_2023_42717_MOESM4_ESM.xlsx]

## Sheet: Figure 1a
ID	RBD	WT_NT50
1	1000.77	4845.15
2	54.1853	503.012
3	856.588	1500.93
4	4663.14	4240.76
5	1362.95	5792.09
6	1022.58	1379.16
7	2184.14	13432.9
8	487.477	687.647
9	983.587	5422.32
10	1152.34	3728.93
11	1035.17	1970.19
12	15.2636	78.7972
13	1074.58	1901.88
14	1082.55	1887.03
15	458.265	1127.7
16	138.392	51.0772
17	539.064	3397.77
18	1210.02	1211.85
19	37.3085	69.3922
20	181.923	35.4352
21	244.69	222.347
22	676.057	1478.16
23	1184.36	20450
24	230.999	338.92
25	318.939	223.981
26	373.409	334.91
27	148.533	119.882
28	358.123	209.873
29	2519	4185.81
30	893.697	1026.72
31	255.407	61.1752
32	1934.1	759.422
33	2494.09	1450.44
34	332.8	1010.39
35	1371.85	888.617
36	311.524	71.3722
37	2446.14	989.102
38	920.736	544.097
39	4174.95	248.137
40	9.52089	5.5372
41	8.26381	5.5372
42	25.1028	48.6022
43	11.8535	5.5372
44	10.8558	18.4072
45	22.6664	5.5372
46	16.2014	5.5372
47	10.0916	5.5372
48	308.815	505.487
49	70.4835	562.907
50	745.411	1061.87
51	1421.08	806.447
52	99.6439	132.257
53	16.5586	5.5372
54	666.286	813.872
55	226.916	51.1267
56	357.885	181.757
57	918.71	540.137
58	65.4233	21.0406
59	6204.28	4344.21
60	336.097	353.027
61	617.439	365.897
62	162.236	73.8472
63	5.55875	5.5372
64	280.978	1505.39
65	4405.54	8357.18
66	10.2865	102.062
67	57.072	767.342
68	12.1841	2932.97
69	5.55875	5.5372
70	79.5937	816.347
71	5.55875	28.0449
72	246.769	1352.43
73	305.621	203.042
74	5.55875	5.5372
75	148.917	1242.05
76	680.576	1158.39
77	67.3002	58.9972
78	825.504	688.142
79	818.67	512.912
80	4170.43	4039.29
81	5.55875	5.5372
82	42.6713	90.1822
83	295.948	56.5222
84	5.55875	24.8422
85	5.55875	35.4748
86	1066.7	717.347
87	5.55875	5.5372
88	1572.53	630.722
89	517.079	157.057
90	225.86	69.3922
91	262.329	131.762
92	819.562	643.592
93	827.535	918.317
94	90.3867	85.2322
95	2265.24	1023.26
96	5.55875	5.5372
97	74.6891	26.3272
98	5.55875	5.5372
99	5.55875	35.2372
100	132.241	164.828
101	35.9663	13.3681
102	383.937	20.6842
103	96.2508	835.157
104	152.348	32.0197
105	27.6274	5.5372
106	297.247	331.495
107	104.421	210.814
108	106.743	99.4882
109	117.021	259.373
110	171.448	77.4112
111	159.827	125.03
112	840.04	1597.95
113	117.906	56.0767
114	568.095	296.3
115	52.1318	125.773
116	174.451	165.472
117	34.6007	32.1236
118	1837.36	754.967
119	527.159	414.803
120	38.4548	48.1616
121	61.2251	68.1052
122	294.981	216.853
123	156.74	138.742
124	1018.88	322.189
125	650.972	1069.79
126	162.401	158.591
127	517.528	1882.08
128	41.0227	33.1087
129	35.011	18.5854
130	58.2459	13.3433
131	228.848	307.438
132	541.382	2070.18
133	25.935	5.5372
134	127.812	129.931
135	373.736	381.391
136	146.813	96.0727
137	48.8132	43.1869
138	153.424	128.396
139	372.009	399.755
140	14.9187	5.5372
141	294.219	609.932
142	240.439	874.757
143	71.2732	69.3427
144	315.857	205.072
145	74.5558	20.4714
146	177.07	46.5677
147	296.656	109.24
148	152.371	56.3242
149	104.115	25.2233
150	119.949	61.3237
151	731.166	902.477
152	170.196	45.1422
153	408.158	90.3307
154	125.786	62.5117
155	205.081	57.0667
156	137.252	78.5992
157	336.122	50.4337
158	40.6435	5.5372
159	392.87	75.8767
160	185.61	111.269
161	695.927	481.628
162	94.3562	35.5292
163	38.5984	28.723
164	557.425	749.522
165	588.626	248.384
166	37.6126	32.3662
167	154.122	218.585
168	292.935	326.644
169	73.3751	39.2715
170	43.7071	27.1093
171	428.167	302.686
172	15.676	5.5372
173	280.631	29.02
174	929.233	625.277
175	566.785	595.082
176	1212.16	427.228
177	1196.02	392.429
178	264.456	58.9477
179	24.4084	5.5372
180	423.578	147.404
181	966.866	485.588
182	702.409	165.818
183	568.593	190.519
184	692.54	588.647
185	270.262	101.468
186	400.501	160.819
187	455.007	277.144
188	225.746	205.418
189	150.531	56.2252
190	85.9476	50.1812

## Sheet: Figure 1 b and c
ID	WT_NT50	Beta_NT50	RBD
191	64.9687	360.347	571.603		Note - the value of 1 was allocated to those with no neutralising capacity to facilitate log transformation
192	577.502	112.961	1750.22
193	1030.38	304.444	1217.4
194	514.333	6047.53	1289.27
195	4473.36	1226.14	8875.59
196	4776.09	1512.92	8619.17
197	21.7195	66.3007	868.526
198	2737.74	550.256	6275.97
199	481.841	63.4147	1674.81
200	1	1	198.104
201	420.488	76.4117	839.676
202	88.9041	373.465	410.645
203	320.186	177.905	1406.79
204	162.567	1	2053.2
205	1567.21	525.231	4329.56
206	251.164	222.103	2505.6
207	10265.5	379.318	3923.39
208	4281.64	1151.47	3474.72
209	5159.54	1991.02	8852.62
210	1267.11	1158.13	1816.72
211	213.223	52.8799	8907.74
212	1001.11	408.178	3866.61
213	64.0605	1	1215.49
214	8192.84	388.198	5787.15
215	21.2149	305.655	1022.47
216	108.44	54.9788	1277.5
217	1079.82	60.2664	51542
218	6535.93	4033.4	24623.6
219	10305.9	7250.36	44382.2
220	5242.28	4172.66	27907.7
221	4747.83	3512.72	7790.33
222	2095.97	607.976	9846.94
223	842.688	298.39	3341.3
224	1184.97	544	27288.7
225	123.415	110.135	569.993
226	3540.97	1474.78	18848
227	665.695	61.5378	2388.16
228	7867.92	15702.4	71383.4
229	2.89001	1	511.956
230	810.398	588.4	1798.37
231	5670.14	4221.09	6313.48
232	853.183	200.509	1281.07
233	4112.11	2140.37	5714.14
234	846.523	103.96	801.808
235	13918.4	21284.7	26046.5
236	9361.36	1832.4	15416.6
237	904.848	277.804	4465.53
238	1054.6	1482.04	20408.6
239	3924.42	2394.66	7051.86
240	95.7659	1	181.584
241	42.1837	1	276.34
242	3337.14	1225.74	2978.77
243	6118.17	2655	623.65
244	663.273	481.437	2687.94
245	4307.87	1432.4	4996.4

## Sheet: Figure 1 d and e
ID	NT50_WT	NT50_Omi	RBD WT
246	1	1	1			Note - the value of 1 was allocated to those with no neutralising capacity to facilitate log transformation
247	1	1	56.0104
248	6029.37	396.27	5913.1
249	16356.3	693.95	21164.4
250	12112.1	1139.16	11317.4
251	5991.02	355.907	3828.68
252	9298.79	562.769	15093.3
253	546.624	1	1151.34
254	3613.63	498.995	5342.78
255	15484.5	793.849	18507.3
256	19389.6	3129.27	9094.46
257	1571.45	135.06	1809.86
258	2019.28	1697.18	1601.3
259	17284.7	322.204	14654.1
260	3197.88	300.811	4083.68
261	12029.4	778.914	9591.33
262	10451.2	2239.26	9794.07
263	3421.9	71.1039	5126.09
264	10873	898.188	16122
265	762.971	36.0686	703.138
266	3407.77	564.182	1770.32
267	1694.76	123.495	1966.52
268	718.975	18.6317	571.914
269	8396.67	320.186	3183.55
270	4763.98	606.967	3316.18
271	7127.25	466.301	7030.58
272	13914.3	1147.63	5947.01
273	7567.21	412.416	6326.93
274	1305.45	457.421	2111
275	837.845	68.6821	584.605
276	3137.34	558.127	7350.61
277	10404.7	4485.47	8266.76
278	7775.08	1012.62	6139.36
279	3189.81	235.221	1160.13
280	11444.1	3847.73	15516.7
281	5282.65	425.736	1664.25
282	3060.65	180.125	984.289
283	6560.15	240.468	7332.3
284	5819.48	429.772	2266.49
285	2303.84	7.67306	2329.02
286	1045.31	1036.84	1252.51
287	1301.62	262.87	2427.22
288	984.969	797.683	607.157
289	1199.9	274.373	725.891
290	10778.1	4287.69	8443.03
291	750.054	145.332	335.47
292	1214.23	919.782	3525.38
293	2035.42	1964.79	1806.47
294	2043.5	1656.41	4382.95
295	4501.62	1968.82	8708.14
296	81.8809	1	267.129
297	735.322	10.115	1085.08
298	1124.02	535.524	2675.76
299	7072.76	2097.99	18688.6
300	4877	346.825	4928
301	1839.46	686.079	17892.1
302	2550.05	234.212	5718.57
303	2340.17	65.9778	8806.49
304	4443.09	300.811	18739.5
305	2085.88	255.201	10562.9
306	6152.48	1580.53	2575.52
307	5649.95	624.928	4863.17
308	1877.6	177.502	752.339
309	2053.59	522.809	5852.94
310	8239.26	3133.3	11059.8
311	949.651	266.503	1856.53
312	524.02	1	297.176
313	9094.96	405.15	7365.82
314	5940.57	940.569	610.01
315	2564.18	276.392	4085.26

## Sheet: Figure 2a
ID	RBD	Group
1	1000.77	Unvaccinated
2	54.1853	Unvaccinated
3	856.588	Unvaccinated
4	4663.14	Unvaccinated
5	1362.95	Unvaccinated
6	1022.58	Unvaccinated
7	2184.14	Unvaccinated
8	487.477	Unvaccinated
9	983.587	Unvaccinated
10	1152.34	Unvaccinated
11	1035.17	Unvaccinated
12	15.2636	Unvaccinated
13	1074.58	Unvaccinated
14	1082.55	Unvaccinated
15	458.265	Unvaccinated
16	138.392	Unvaccinated
17	539.064	Unvaccinated
18	1210.02	Unvaccinated
19	37.3085	Unvaccinated
20	181.923	Unvaccinated
21	244.69	Unvaccinated
22	676.057	Unvaccinated
23	1184.36	Unvaccinated
24	230.999	Unvaccinated
25	318.939	Unvaccinated
26	373.409	Unvaccinated
27	148.533	Unvaccinated
28	358.123	Unvaccinated
29	2519	Unvaccinated
30	893.697	Unvaccinated
31	255.407	Unvaccinated
32	1934.1	Unvaccinated
33	2494.09	Unvaccinated
34	332.8	Unvaccinated
35	1371.85	Unvaccinated
36	311.524	Unvaccinated
37	2446.14	Unvaccinated
38	920.736	Unvaccinated
39	4174.95	Unvaccinated
40	9.52089	Unvaccinated
41	8.26381	Unvaccinated
42	25.1028	Unvaccinated
43	11.8535	Unvaccinated
44	10.8558	Unvaccinated
45	22.6664	Unvaccinated
46	16.2014	Unvaccinated
47	10.0916	Unvaccinated
48	308.815	Unvaccinated
49	70.4835	Unvaccinated
50	745.411	Unvaccinated
51	1421.08	Unvaccinated
52	99.6439	Unvaccinated
53	16.5586	Unvaccinated
54	666.286	Unvaccinated
55	226.916	Unvaccinated
56	357.885	Unvaccinated
57	918.71	Unvaccinated
58	65.4233	Unvaccinated
59	6204.28	Unvaccinated
60	336.097	Unvaccinated
61	617.439	Unvaccinated
62	162.236	Unvaccinated
63	5.55875	Unvaccinated
64	280.978	Unvaccinated
65	4405.54	Unvaccinated
66	10.2865	Unvaccinated
67	57.072	Unvaccinated
68	12.1841	Unvaccinated
69	5.55875	Unvaccinated
70	79.5937	Unvaccinated
71	5.55875	Unvaccinated
72	246.769	Unvaccinated
73	305.621	Unvaccinated
74	5.55875	Unvaccinated
75	148.917	Unvaccinated
76	680.576	Unvaccinated
77	67.3002	Unvaccinated
78	825.504	Unvaccinated
79	818.67	Unvaccinated
80	4170.43	Unvaccinated
81	5.55875	Unvaccinated
82	42.6713	Unvaccinated
83	295.948	Unvaccinated
84	5.55875	Unvaccinated
85	5.55875	Unvaccinated
86	1066.7	Unvaccinated
87	5.55875	Unvaccinated
88	1572.53	Unvaccinated
89	517.079	Unvaccinated
90	225.86	Unvaccinated
91	262.329	Unvaccinated
92	819.562	Unvaccinated
93	827.535	Unvaccinated
94	90.3867	Unvaccinated
95	2265.24	Unvaccinated
96	5.55875	Unvaccinated
97	74.6891	Unvaccinated
98	5.55875	Unvaccinated
99	5.55875	Unvaccinated
100	132.241	Unvaccinated
101	35.9663	Unvaccinated
102	383.937	Unvaccinated
103	96.2508	Unvaccinated
104	152.348	Unvaccinated
105	27.6274	Unvaccinated
106	297.247	Unvaccinated
107	104.421	Unvaccinated
108	106.743	Unvaccinated
109	117.021	Unvaccinated
110	171.448	Unvaccinated
111	159.827	Unvaccinated
112	840.04	Unvaccinated
113	117.906	Unvaccinated
114	568.095	Unvaccinated
115	52.1318	Unvaccinated
116	174.451	Unvaccinated
117	34.6007	Unvaccinated
118	1837.36	Unvaccinated
119	527.159	Unvaccinated
120	38.4548	Unvaccinated
121	61.2251	Unvaccinated
122	294.981	Unvaccinated
123	156.74	Unvaccinated
124	1018.88	Unvaccinated
125	650.972	Unvaccinated
126	162.401	Unvaccinated
127	517.528	Unvaccinated
128	41.0227	Unvaccinated
129	35.011	Unvaccinated
130	58.2459	Unvaccinated
131	228.848	Unvaccinated
132	541.382	Unvaccinated
133	25.935	Unvaccinated
134	127.812	Unvaccinated
135	373.736	Unvaccinated
136	146.813	Unvaccinated
137	48.8132	Unvaccinated
138	153.424	Unvaccinated
139	372.009	Unvaccinated
140	14.9187	Unvaccinated
141	294.219	Unvaccinated
142	240.439	Unvaccinated
143	71.2732	Unvaccinated
144	315.857	Unvaccinated
145	74.5558	Unvaccinated
146	177.07	Unvaccinated
147	296.656	Unvaccinated
148	152.371	Unvaccinated
149	104.115	Unvaccinated
150	119.949	Unvaccinated
151	731.166	Unvaccinated
152	170.196	Unvaccinated
153	408.158	Unvaccinated
154	125.786	Unvaccinated
155	205.081	Unvaccinated
156	137.252	Unvaccinated
157	336.122	Unvaccinated
158	40.6435	Unvaccinated
159	392.87	Unvaccinated
160	185.61	Unvaccinated
161	695.927	Unvaccinated
162	94.3562	Unvaccinated
163	38.5984	Unvaccinated
164	557.425	Unvaccinated
165	588.626	Unvaccinated
166	37.6126	Unvaccinated
167	154.122	Unvaccinated
168	292.935	Unvaccinated
169	73.3751	Unvaccinated
170	43.7071	Unvaccinated
171	428.167	Unvaccinated
172	15.676	Unvaccinated
173	280.631	Unvaccinated
174	929.233	Unvaccinated
175	566.785	Unvaccinated
176	1212.16	Unvaccinated
177	1196.02	Unvaccinated
178	264.456	Unvaccinated
179	24.4084	Unvaccinated
180	423.578	Unvaccinated
181	966.866	Unvaccinated
182	702.409	Unvaccinated
183	568.593	Unvaccinated
184	692.54	Unvaccinated
185	270.262	Unvaccinated
186	400.501	Unvaccinated
187	455.007	Unvaccinated
188	225.746	Unvaccinated
189	150.531	Unvaccinated
190	85.9476	Unvaccinated
191	571.603	2 vaccine doses
192	1750.22	2 vaccine doses
193	1217.4	2 vaccine doses
194	1289.27	2 vaccine doses
195	8875.59	2 vaccine doses
196	8619.17	2 vaccine doses
197	868.526	2 vaccine doses
198	6275.97	2 vaccine doses
199	1674.81	2 vaccine doses
200	198.104	2 vaccine doses
201	839.676	2 vaccine doses
202	410.645	2 vaccine doses
203	1406.79	2 vaccine doses
204	2053.2	2 vaccine doses
205	4329.56	2 vaccine doses
206	2505.6	2 vaccine doses
207	3923.39	2 vaccine doses
208	3474.72	2 vaccine doses
209	8852.62	2 vaccine doses
210	1816.72	2 vaccine doses
211	8907.74	2 vaccine doses
212	3866.61	2 vaccine doses
213	1215.49	2 vaccine doses
214	5787.15	2 vaccine doses
215	1022.47	2 vaccine doses
216	1277.5	2 vaccine doses
217	51542	2 vaccine doses
218	24623.6	2 vaccine doses
219	44382.2	2 vaccine doses
220	27907.7	2 vaccine doses
221	7790.33	2 vaccine doses
222	9846.94	2 vaccine doses
223	3341.3	2 vaccine doses
224	27288.7	2 vaccine doses
225	569.993	2 vaccine doses
226	18848	2 vaccine doses
227	2388.16	2 vaccine doses
228	71383.4	2 vaccine doses
229	511.956	2 vaccine doses
230	1798.37	2 vaccine doses
231	6313.48	2 vaccine doses
232	1281.07	2 vaccine doses
233	5714.14	2 vaccine doses
234	801.808	2 vaccine doses
235	26046.5	2 vaccine doses
236	15416.6	2 vaccine doses
237	4465.53	2 vaccine doses
238	20408.6	2 vaccine doses
239	7051.86	2 vaccine doses
240	181.584	2 vaccine doses
241	276.34	2 vaccine doses
242	2978.77	2 vaccine doses
243	623.65	2 vaccine doses
244	2687.94	2 vaccine doses
245	4996.4	2 vaccine doses
246	1	Booster Vaccine Hybrid
247	56.0104	Booster Vaccine Hybrid
248	5913.1	Booster Vaccine Hybrid
249	21164.4	Booster Vaccine Hybrid
250	11317.4	Booster Vaccine Hybrid
251	3828.68	Booster Vaccine Hybrid
252	15093.3	Booster Vaccine Hybrid
253	1151.34	Booster Vaccine Hybrid
254	5342.78	Booster Vaccine Hybrid
255	18507.3	Booster Vaccine Hybrid
256	9094.46	Booster Vaccine Hybrid
257	1809.86	Booster Vaccine Hybrid
258	1601.3	Booster Vaccine Hybrid
259	14654.1	Booster Vaccine Hybrid
260	4083.68	Booster Vaccine Hybrid
261	9591.33	Booster Vaccine Hybrid
262	9794.07	Booster Vaccine Hybrid
263	5126.09	Booster Vaccine Hybrid
264	16122	Booster Vaccine Hybrid
265	703.138	Booster Vaccine Hybrid
266	1770.32	Booster Vaccine Hybrid
267	1966.52	Booster Vaccine Hybrid
268	571.914	Booster Vaccine Hybrid
269	3183.55	Booster Vaccine Hybrid
270	3316.18	Booster Vaccine Hybrid
271	7030.58	Booster Vaccine Hybrid
272	5947.01	Booster Vaccine Hybrid
273	6326.93	Booster Vaccine Hybrid
274	2111	Booster Vaccine Hybrid
275	584.605	Booster Vaccine Hybrid
276	7350.61	Booster Vaccine Hybrid
277	8266.76	Booster Vaccine Hybrid
278	6139.36	Booster Vaccine Hybrid
279	1160.13	Booster Vaccine Hybrid
280	15516.7	Booster Vaccine Hybrid
281	1664.25	Booster Vaccine Hybrid
282	984.289	Booster Vaccine Hybrid
283	7332.3	Booster Vaccine Hybrid
284	2266.49	Booster Vaccine Hybrid
285	2329.02	Booster Vaccine Hybrid
286	1252.51	Booster Vaccine Hybrid
287	2427.22	Booster Vaccine Hybrid
288	607.157	Booster Vaccine Hybrid
289	725.891	Booster Vaccine Hybrid
290	8443.03	Booster Vaccine Hybrid
291	335.47	Booster Vaccine Hybrid
292	3525.38	Booster Vaccine Hybrid
293	1806.47	Booster Vaccine Hybrid
294	4382.95	Booster Vaccine Hybrid
295	8708.14	Booster Vaccine Hybrid
296	267.129	Booster Vaccine Hybrid
297	1085.08	Booster Vaccine Hybrid
298	2675.76	Booster Vaccine Hybrid
299	18688.6	Booster Vaccine Hybrid
300	4928	Booster Vaccine Hybrid
301	17892.1	Booster Vaccine Hybrid
302	5718.57	Booster Vaccine Hybrid
303	8806.49	Booster Vaccine Hybrid
304	18739.5	Booster Vaccine Hybrid
305	10562.9	Booster Vaccine Hybrid
306	2575.52	Booster Vaccine Hybrid
307	4863.17	Booster Vaccine Hybrid
308	752.339	Booster Vaccine Hybrid
309	5852.94	Booster Vaccine Hybrid
310	11059.8	Booster Vaccine Hybrid
311	1856.53	Booster Vaccine Hybrid
312	297.176	Booster Vaccine Hybrid
313	7365.82	Booster Vaccine Hybrid
314	610.01	Booster Vaccine Hybrid
315	4085.26	Booster Vaccine Hybrid

## Sheet: Figure 2b-d
ID	WT_NT50	Beta_NT50	NT50_Omi	Group
1	4845.15			Unvaccinated		Note - the value of 1 was allocated to those with no neutralising capacity to facilitate log transformation
2	503.012			Unvaccinated
3	1500.93			Unvaccinated
4	4240.76			Unvaccinated
5	5792.09			Unvaccinated
6	1379.16			Unvaccinated
7	13432.9			Unvaccinated
8	687.647			Unvaccinated
9	5422.32			Unvaccinated
10	3728.93			Unvaccinated
11	1970.19			Unvaccinated
12	78.7972			Unvaccinated
13	1901.88			Unvaccinated
14	1887.03			Unvaccinated
15	1127.7			Unvaccinated
16	51.0772			Unvaccinated
17	3397.77			Unvaccinated
18	1211.85			Unvaccinated
19	69.3922			Unvaccinated
20	35.4352			Unvaccinated
21	222.347			Unvaccinated
22	1478.16			Unvaccinated
23	20450			Unvaccinated
24	338.92			Unvaccinated
25	223.981			Unvaccinated
26	334.91			Unvaccinated
27	119.882			Unvaccinated
28	209.873			Unvaccinated
29	4185.81			Unvaccinated
30	1026.72			Unvaccinated
31	61.1752			Unvaccinated
32	759.422			Unvaccinated
33	1450.44			Unvaccinated
34	1010.39			Unvaccinated
35	888.617			Unvaccinated
36	71.3722			Unvaccinated
37	989.102			Unvaccinated
38	544.097			Unvaccinated
39	248.137			Unvaccinated
40	5.5372			Unvaccinated
41	5.5372			Unvaccinated
42	48.6022			Unvaccinated
43	5.5372			Unvaccinated
44	18.4072			Unvaccinated
45	5.5372			Unvaccinated
46	5.5372			Unvaccinated
47	5.5372			Unvaccinated
48	505.487			Unvaccinated
49	562.907			Unvaccinated
50	1061.87			Unvaccinated
51	806.447			Unvaccinated
52	132.257			Unvaccinated
53	5.5372			Unvaccinated
54	813.872			Unvaccinated
55	51.1267			Unvaccinated
56	181.757			Unvaccinated
57	540.137			Unvaccinated
58	21.0406			Unvaccinated
59	4344.21			Unvaccinated
60	353.027			Unvaccinated
61	365.897			Unvaccinated
62	73.8472			Unvaccinated
63	5.5372			Unvaccinated
64	1505.39			Unvaccinated
65	8357.18			Unvaccinated
66	102.062			Unvaccinated
67	767.342			Unvaccinated
68	2932.97			Unvaccinated
69	5.5372			Unvaccinated
70	816.347			Unvaccinated
71	28.0449			Unvaccinated
72	1352.43			Unvaccinated
73	203.042			Unvaccinated
74	5.5372			Unvaccinated
75	1242.05			Unvaccinated
76	1158.39			Unvaccinated
77	58.9972			Unvaccinated
78	688.142			Unvaccinated
79	512.912			Unvaccinated
80	4039.29			Unvaccinated
81	5.5372			Unvaccinated
82	90.1822			Unvaccinated
83	56.5222			Unvaccinated
84	24.8422			Unvaccinated
85	35.4748			Unvaccinated
86	717.347			Unvaccinated
87	5.5372			Unvaccinated
88	630.722			Unvaccinated
89	157.057			Unvaccinated
90	69.3922			Unvaccinated
91	131.762			Unvaccinated
92	643.592			Unvaccinated
93	918.317			Unvaccinated
94	85.2322			Unvaccinated
95	1023.26			Unvaccinated
96	5.5372			Unvaccinated
97	26.3272			Unvaccinated
98	5.5372			Unvaccinated
99	35.2372			Unvaccinated
100	164.828			Unvaccinated
101	13.3681			Unvaccinated
102	20.6842			Unvaccinated
103	835.157			Unvaccinated
104	32.0197			Unvaccinated
105	5.5372			Unvaccinated
106	331.495			Unvaccinated
107	210.814			Unvaccinated
108	99.4882			Unvaccinated
109	259.373			Unvaccinated
110	77.4112			Unvaccinated
111	125.03			Unvaccinated
112	1597.95			Unvaccinated
113	56.0767			Unvaccinated
114	296.3			Unvaccinated
115	125.773			Unvaccinated
116	165.472			Unvaccinated
117	32.1236			Unvaccinated
118	754.967			Unvaccinated
119	414.803			Unvaccinated
120	48.1616			Unvaccinated
121	68.1052			Unvaccinated
122	216.853			Unvaccinated
123	138.742			Unvaccinated
124	322.189			Unvaccinated
125	1069.79			Unvaccinated
126	158.591			Unvaccinated
127	1882.08			Unvaccinated
128	33.1087			Unvaccinated
129	18.5854			Unvaccinated
130	13.3433			Unvaccinated
131	307.438			Unvaccinated
132	2070.18			Unvaccinated
133	5.5372			Unvaccinated
134	129.931			Unvaccinated
135	381.391			Unvaccinated
136	96.0727			Unvaccinated
137	43.1869			Unvaccinated
138	128.396			Unvaccinated
139	399.755			Unvaccinated
140	5.5372			Unvaccinated
141	609.932			Unvaccinated
142	874.757			Unvaccinated
143	69.3427			Unvaccinated
144	205.072			Unvaccinated
145	20.4714			Unvaccinated
146	46.5677			Unvaccinated
147	109.24			Unvaccinated
148	56.3242			Unvaccinated
149	25.2233			Unvaccinated
150	61.3237			Unvaccinated
151	902.477			Unvaccinated
152	45.1422			Unvaccinated
153	90.3307			Unvaccinated
154	62.5117			Unvaccinated
155	57.0667			Unvaccinated
156	78.5992			Unvaccinated
157	50.4337			Unvaccinated
158	5.5372			Unvaccinated
159	75.8767			Unvaccinated
160	111.269			Unvaccinated
161	481.628			Unvaccinated
162	35.5292			Unvaccinated
163	28.723			Unvaccinated
164	749.522			Unvaccinated
165	248.384			Unvaccinated
166	32.3662			Unvaccinated
167	218.585			Unvaccinated
168	326.644			Unvaccinated
169	39.2715			Unvaccinated
170	27.1093			Unvaccinated
171	302.686			Unvaccinated
172	5.5372			Unvaccinated
173	29.02			Unvaccinated
174	625.277			Unvaccinated
175	595.082			Unvaccinated
176	427.228			Unvaccinated
177	392.429			Unvaccinated
178	58.9477			Unvaccinated
179	5.5372			Unvaccinated
180	147.404			Unvaccinated
181	485.588			Unvaccinated
182	165.818			Unvaccinated
183	190.519			Unvaccinated
184	588.647			Unvaccinated
185	101.468			Unvaccinated
186	160.819			Unvaccinated
187	277.144			Unvaccinated
188	205.418			Unvaccinated
189	56.2252			Unvaccinated
190	50.1812			Unvaccinated
191	64.9687	360.347		2 vaccine doses
192	577.502	112.961		2 vaccine doses
193	1030.38	304.444		2 vaccine doses
194	514.333	6047.53		2 vaccine doses
195	4473.36	1226.14		2 vaccine doses
196	4776.09	1512.92		2 vaccine doses
197	21.7195	66.3007		2 vaccine doses
198	2737.74	550.256		2 vaccine doses
199	481.841	63.4147		2 vaccine doses
200	1	1		2 vaccine doses
201	420.488	76.4117		2 vaccine doses
202	88.9041	373.465		2 vaccine doses
203	320.186	177.905		2 vaccine doses
204	162.567	1		2 vaccine doses
205	1567.21	525.231		2 vaccine doses
206	251.164	222.103		2 vaccine doses
207	10265.5	379.318		2 vaccine doses
208	4281.64	1151.47		2 vaccine doses
209	5159.54	1991.02		2 vaccine doses
210	1267.11	1158.13		2 vaccine doses
211	213.223	52.8799		2 vaccine doses
212	1001.11	408.178		2 vaccine doses
213	64.0605	1		2 vaccine doses
214	8192.84	388.198		2 vaccine doses
215	21.2149	305.655		2 vaccine doses
216	108.44	54.9788		2 vaccine doses
217	1079.82	60.2664		2 vaccine doses
218	6535.93	4033.4		2 vaccine doses
219	10305.9	7250.36		2 vaccine doses
220	5242.28	4172.66		2 vaccine doses
221	4747.83	3512.72		2 vaccine doses
222	2095.97	607.976		2 vaccine doses
223	842.688	298.39		2 vaccine doses
224	1184.97	544		2 vaccine doses
225	123.415	110.135		2 vaccine doses
226	3540.97	1474.78		2 vaccine doses
227	665.695	61.5378		2 vaccine doses
228	7867.92	15702.4		2 vaccine doses
229	2.89001	1		2 vaccine doses
230	810.398	588.4		2 vaccine doses
231	5670.14	4221.09		2 vaccine doses
232	853.183	200.509		2 vaccine doses
233	4112.11	2140.37		2 vaccine doses
234	846.523	103.96		2 vaccine doses
235	13918.4	21284.7		2 vaccine doses
236	9361.36	1832.4		2 vaccine doses
237	904.848	277.804		2 vaccine doses
238	1054.6	1482.04		2 vaccine doses
239	3924.42	2394.66		2 vaccine doses
240	95.7659	1		2 vaccine doses
241	42.1837	1		2 vaccine doses
242	3337.14	1225.74		2 vaccine doses
243	6118.17	2655		2 vaccine doses
244	663.273	481.437		2 vaccine doses
245	4307.87	1432.4		2 vaccine doses
246	1		1	Booster Vaccine Hybrid
247	1		1	Booster Vaccine Hybrid
248	6029.37		396.27	Booster Vaccine Hybrid
249	16356.3		693.95	Booster Vaccine Hybrid
250	12112.1		1139.16	Booster Vaccine Hybrid
251	5991.02		355.907	Booster Vaccine Hybrid
252	9298.79		562.769	Booster Vaccine Hybrid
253	546.624		1	Booster Vaccine Hybrid
254	3613.63		498.995	Booster Vaccine Hybrid
255	15484.5		793.849	Booster Vaccine Hybrid
256	19389.6		3129.27	Booster Vaccine Hybrid
257	1571.45		135.06	Booster Vaccine Hybrid
258	2019.28		1697.18	Booster Vaccine Hybrid
259	17284.7		322.204	Booster Vaccine Hybrid
260	3197.88		300.811	Booster Vaccine Hybrid
261	12029.4		778.914	Booster Vaccine Hybrid
262	10451.2		2239.26	Booster Vaccine Hybrid
263	3421.9		71.1039	Booster Vaccine Hybrid
264	10873		898.188	Booster Vaccine Hybrid
265	762.971		36.0686	Booster Vaccine Hybrid
266	3407.77		564.182	Booster Vaccine Hybrid
267	1694.76		123.495	Booster Vaccine Hybrid
268	718.975		18.6317	Booster Vaccine Hybrid
269	8396.67		320.186	Booster Vaccine Hybrid
270	4763.98		606.967	Booster Vaccine Hybrid
271	7127.25		466.301	Booster Vaccine Hybrid
272	13914.3		1147.63	Booster Vaccine Hybrid
273	7567.21		412.416	Booster Vaccine Hybrid
274	1305.45		457.421	Booster Vaccine Hybrid
275	837.845		68.6821	Booster Vaccine Hybrid
276	3137.34		558.127	Booster Vaccine Hybrid
277	10404.7		4485.47	Booster Vaccine Hybrid
278	7775.08		1012.62	Booster Vaccine Hybrid
279	3189.81		235.221	Booster Vaccine Hybrid
280	11444.1		3847.73	Booster Vaccine Hybrid
281	5282.65		425.736	Booster Vaccine Hybrid
282	3060.65		180.125	Booster Vaccine Hybrid
283	6560.15		240.468	Booster Vaccine Hybrid
284	5819.48		429.772	Booster Vaccine Hybrid
285	2303.84		7.67306	Booster Vaccine Hybrid
286	1045.31		1036.84	Booster Vaccine Hybrid
287	1301.62		262.87	Booster Vaccine Hybrid
288	984.969		797.683	Booster Vaccine Hybrid
289	1199.9		274.373	Booster Vaccine Hybrid
290	10778.1		4287.69	Booster Vaccine Hybrid
291	750.054		145.332	Booster Vaccine Hybrid
292	1214.23		919.782	Booster Vaccine Hybrid
293	2035.42		1964.79	Booster Vaccine Hybrid
294	2043.5		1656.41	Booster Vaccine Hybrid
295	4501.62		1968.82	Booster Vaccine Hybrid
296	81.8809		1	Booster Vaccine Hybrid
297	735.322		10.115	Booster Vaccine Hybrid
298	1124.02		535.524	Booster Vaccine Hybrid
299	7072.76		2097.99	Booster Vaccine Hybrid
300	4877		346.825	Booster Vaccine Hybrid
301	1839.46		686.079	Booster Vaccine Hybrid
302	2550.05		234.212	Booster Vaccine Hybrid
303	2340.17		65.9778	Booster Vaccine Hybrid
304	4443.09		300.811	Booster Vaccine Hybrid
305	2085.88		255.201	Booster Vaccine Hybrid
306	6152.48		1580.53	Booster Vaccine Hybrid
307	5649.95		624.928	Booster Vaccine Hybrid
308	1877.6		177.502	Booster Vaccine Hybrid
309	2053.59		522.809	Booster Vaccine Hybrid
310	8239.26		3133.3	Booster Vaccine Hybrid
311	949.651		266.503	Booster Vaccine Hybrid
312	524.02		1	Booster Vaccine Hybrid
313	9094.96		405.15	Booster Vaccine Hybrid
314	5940.57		940.569	Booster Vaccine Hybrid
315	2564.18		276.392	Booster Vaccine Hybrid

## Sheet: Figure 3a
ID	RBD	WT_NT50	WTNT50_thresh_1000
4	4663.14	4240.76	above
6	1022.58	1379.16	above
10	1152.34	3728.93	above
11	1035.17	1970.19	above
13	1074.58	1901.88	above
14	1082.55	1887.03	above
15	458.265	1127.7	above
17	539.064	3397.77	above
20	181.923	35.4352	below
21	244.69	222.347	below
22	676.057	1478.16	above
23	1184.36	20450	above
25	318.939	223.981	below
26	373.409	334.91	below
27	148.533	119.882	below
29	2519	4185.81	above
30	893.697	1026.72	above
31	255.407	61.1752	below
32	1934.1	759.422	below
33	2494.09	1450.44	above
35	1371.85	888.617	below
36	311.524	71.3722	below
38	920.736	544.097	below
49	70.4835	562.907	below
51	1421.08	806.447	below
52	99.6439	132.257	below
53	16.5586	5.5372	below
54	666.286	813.872	below
55	226.916	51.1267	below
56	357.885	181.757	below
57	918.71	540.137	below
58	65.4233	21.0406	below
62	162.236	73.8472	below
63	5.55875	5.5372	below
76	680.576	1158.39	above
77	67.3002	58.9972	below
78	825.504	688.142	below
79	818.67	512.912	below
80	4170.43	4039.29	above
81	5.55875	5.5372	below
82	42.6713	90.1822	below
84	5.55875	24.8422	below
85	5.55875	35.4748	below
86	1066.7	717.347	below
87	5.55875	5.5372	below
88	1572.53	630.722	below
89	517.079	157.057	below
90	225.86	69.3922	below
91	262.329	131.762	below
92	819.562	643.592	below
93	827.535	918.317	below
94	90.3867	85.2322	below
95	2265.24	1023.26	above
96	5.55875	5.5372	below
97	74.6891	26.3272	below
98	5.55875	5.5372	below
99	5.55875	35.2372	below
100	132.241	164.828	below
101	35.9663	13.3681	below
102	383.937	20.6842	below
103	96.2508	835.157	below
104	152.348	32.0197	below
105	27.6274	5.5372	below
106	297.247	331.495	below
107	104.421	210.814	below
108	106.743	99.4882	below
109	117.021	259.373	below
110	171.448	77.4112	below
111	159.827	125.03	below
112	840.04	1597.95	above
113	117.906	56.0767	below
114	568.095	296.3	below
115	52.1318	125.773	below
116	174.451	165.472	below
117	34.6007	32.1236	below
118	1837.36	754.967	below
119	527.159	414.803	below
120	38.4548	48.1616	below
121	61.2251	68.1052	below
122	294.981	216.853	below
123	156.74	138.742	below
124	1018.88	322.189	below
125	650.972	1069.79	above
126	162.401	158.591	below
127	517.528	1882.08	above
128	41.0227	33.1087	below
129	35.011	18.5854	below
130	58.2459	13.3433	below
131	228.848	307.438	below
132	541.382	2070.18	above
133	25.935	5.5372	below
134	127.812	129.931	below
135	373.736	381.391	below
136	146.813	96.0727	below
137	48.8132	43.1869	below
138	153.424	128.396	below
139	372.009	399.755	below
140	14.9187	5.5372	below
141	294.219	609.932	below
142	240.439	874.757	below
143	71.2732	69.3427	below
144	315.857	205.072	below
145	74.5558	20.4714	below
146	177.07	46.5677	below
147	296.656	109.24	below
148	152.371	56.3242	below
149	104.115	25.2233	below
150	119.949	61.3237	below
151	731.166	902.477	below
152	170.196	45.1422	below
153	408.158	90.3307	below
154	125.786	62.5117	below
155	205.081	57.0667	below
156	137.252	78.5992	below
157	336.122	50.4337	below
158	40.6435	5.5372	below
159	392.87	75.8767	below
160	185.61	111.269	below
161	695.927	481.628	below
162	94.3562	35.5292	below
163	38.5984	28.723	below
164	557.425	749.522	below
165	588.626	248.384	below
166	37.6126	32.3662	below
167	154.122	218.585	below
168	292.935	326.644	below
169	73.3751	39.2715	below
170	43.7071	27.1093	below
171	428.167	302.686	below
172	15.676	5.5372	below
173	280.631	29.02	below
174	929.233	625.277	below
175	566.785	595.082	below
176	1212.16	427.228	below
177	1196.02	392.429	below
178	264.456	58.9477	below
179	24.4084	5.5372	below
180	423.578	147.404	below
181	966.866	485.588	below
182	702.409	165.818	below
183	568.593	190.519	below
184	692.54	588.647	below
185	270.262	101.468	below
186	400.501	160.819	below
187	455.007	277.144	below
188	225.746	205.418	below
189	150.531	56.2252	below
190	85.9476	50.1812	below

## Sheet: Figure 3b
ID	NT50 WT	RBD	WTNT50_thresh_1000
246	1	1	below
247	1	56.0104	below			Note - the value of 1 was allocated to those with no neutralising capacity to facilitate log transformation
248	6029.37	5913.1	above
249	16356.3	21164.4	above
250	12112.1	11317.4	above
251	5991.02	3828.68	above
252	9298.79	15093.3	above
253	546.624	1151.34	below
254	3613.63	5342.78	above
255	15484.5	18507.3	above
256	19389.6	9094.46	above
257	1571.45	1809.86	above
258	2019.28	1601.3	above
259	17284.7	14654.1	above
260	3197.88	4083.68	above
261	12029.4	9591.33	above
262	10451.2	9794.07	above
263	3421.9	5126.09	above
264	10873	16122	above
265	762.971	703.138	below
266	3407.77	1770.32	above
267	1694.76	1966.52	above
268	718.975	571.914	below
269	8396.67	3183.55	above
270	4763.98	3316.18	above
271	7127.25	7030.58	above
272	13914.3	5947.01	above
273	7567.21	6326.93	above
274	1305.45	2111	above
275	837.845	584.605	below
276	3137.34	7350.61	above
277	10404.7	8266.76	above
278	7775.08	6139.36	above
279	3189.81	1160.13	above
280	11444.1	15516.7	above
281	5282.65	1664.25	above
282	3060.65	984.289	above
283	6560.15	7332.3	above
284	5819.48	2266.49	above
285	2303.84	2329.02	above
286	1045.31	1252.51	above
287	1301.62	2427.22	above
288	984.969	607.157	below
289	1199.9	725.891	above
290	10778.1	8443.03	above
291	750.054	335.47	below
292	1214.23	3525.38	above
293	2035.42	1806.47	above
294	2043.5	4382.95	above
295	4501.62	8708.14	above
296	81.8809	267.129	below
297	735.322	1085.08	below
298	1124.02	2675.76	above
299	7072.76	18688.6	above
300	4877	4928	above
301	1839.46	17892.1	above
302	2550.05	5718.57	above
303	2340.17	8806.49	above
304	4443.09	18739.5	above
305	2085.88	10562.9	above
306	6152.48	2575.52	above
307	5649.95	4863.17	above
308	1877.6	752.339	above
309	2053.59	5852.94	above
310	8239.26	11059.8	above
311	949.651	1856.53	below
312	524.02	297.176	below
313	9094.96	7365.82	above
314	5940.57	610.01	above
315	2564.18	4085.26	above

## Sheet: Supp Figure 3
ID	RBD	WT	Beta
V1	45.6965	1	1		Note - the value of 1 was allocated to those with no neutralising capacity to facilitate log transformation
V1	3697.97	786.058	186.949
V2	407.683	138.49	54.8888
V2	28491.9	2424.18	1343
V3	123.605	74.8574	41.3071
V3	11060.5	1264.22	749.887
V4	102.086	41.2724	37.8436
V4	7262.03	410.42	414.533
V5	261.319	493.763	64.4569
V5	8519.28	1534.26	444.015
V6	15.8835	1	1
V6	2946.57	322.518	130.562
V7	8.81234	1	1
V7	4508.43	789.527	237.936
V8	97.8314	37.794	1
V8	7998.51	473.101	252.455
V9	28.7994	1	1
V9	18837.9	1031.83	702.319
V10	75.048	39.0526	1
V10	10844.4	1124.98	697.86
V11	80.1824	1	1
V11	10436.5	1856.34	519.43
V12	28.7894	1	1
V12	6817.57	891.6	520.768
V13	132.872	54.9483	1
V13	10454.8	887.14	294.225
V14	231.619	70.8538	50.9644
V14	42546.2	3162.48	2242.83
V15	80.319	1	1
V15	12348.9	646.823	131.899
V16	204.779	56.7122	1
V16	13052.6	938.673	328.861
V17	245.386	56.7023	38.6116
V17	13455.1	650.787	321.23
V18	127.426	39.0972	1
V18	17855.5	1017.95	663.174
V19	260.904	100.435	74.8029
V19	5765.27	697.86	287.586
V20	47.4848	38.1013	1
V20	8477.28	891.104	227.035
V21	158.557	50.9892	38.7058
V21	4376.47	560.606	195.274
V22	52.4155	46.9112	39.6621
V22	5606.15	598.264	285.901
V23	185.478	48.6356	44.1959
V23	5832.02	455.709	134.179
V24	215.215	65.6312	46.2027
V24	8318.6	1119.53	275.049
V25	98.3201	39.1616	1
V25	4915.38	345.955	202.805
V26	181.555	57.4208	38.2549
V26	7943.94	1093.76	309.09
V27	61.1779	69.1295	63.3569
V27	8762.83	1959.9	713.22
V28	116.405	86.5116	1
V28	8738.06	1069.98	405.911
V29	320.452	141.958	45.6874
V29	16059.3	1540.7	598.264
V30	253.244	64.6501	1
V30	4763.65	410.569	407.992
V31	165.234	67.5934	47.1887
V31	6399.34	885.654	718.67
V32	478.089	80.3674	72.0727
V32	22978	583.894	315.73
V33	49.5107	44.5873	1
V33	8086.6	577.453	266.13
V34	453.199	73.9903	47.6892
V34	14509.3	856.915	376.23
V35	894.809	83.8855	60.3542
V35	19958.5	1434.67	685.967
V36	134.412	56.0582	40.5837
V36	12724.5	1226.06	416.416
V37	287.749	1	1
V37	4479.93	389.659	374.001
V38	38.6866	51.1973	70.5615
V38	23900.7	2795.81	1446.56
V39	68.5482	78.4845	47.932
V39	13072.8	1563.99	793.491
V40	265.924	110.841	57.2672
V40	16874.2	902.996	468.641
V41	739.349	181.598	67.7421
V41	26632.4	2293.37	825.203
V42	32.2595	66.4884	48.8239
V42	1541.79	221.932	124.814
V43	8.11039	66.206	65.0267
V43	4006.9	790.518	193.837
V44	266.231	72.5385	76.0516
V44	5553.66	470.177	231.594
V45	169.366	45.5288	37.8585
V45	5313.16	716.193	503.772
V46	38.049	80.2188	53.2239
V46	5530.51	1054.62	308.297
V47	74.8588	73.1876	116.242
V47	6716.49	877.726	277.329
V48	22.7276	162.026	150.233
V48	7095.97	2176.93	695.382
V49	7.82531	39.3945	1
V49	3333.81	710.247	64.2141
V50	406.565	121.147	1
V50	9122.51	1703.72	202.013
